# Supplementary material for: Mitochondrial ATP synthesis is essential for efficient gametogenesis in Plasmodium falciparum
Source: Commun Biol. 2024 Nov 16;7:1525. doi: 10.1038/s42003-024-07240-z (PMC11569237; doi:10.1038/s42003-024-07240-z)
Supplement: Supplementary file 3 — Supplementary Data 1 [file 42003_2024_7240_MOESM3_ESM.xlsx]

## Sheet: Figs 2+3
Figures 2 and 3 - Measuring the differences in nuclear and mitochondrial organisation in male and female gametocytes															Figure 3C - Mitochondrial activity
															Raw mitochondrial activity counts (for Ratio-paired T test of Figure 3C)												Mitochondrial activity counts normalised to the mean female value of each replicate (For plotting Fig 3C)
Nucleus															Rep 1 Male	Rep 1 Female	Rep 2 Male	Rep 2 Female	Rep 3 Male	Rep 3 Female	Rep 4 Male	Rep 4 Female	Rep 5 Male	Rep 5 Female			Rep 1 Male	Rep 1 Female	Rep 2 Male	Rep 2 Female	Rep 3 Male	Rep 3 Female	Rep 4 Male	Rep 4 Female	Rep 5 Male	Rep 5 Female
	Contour		Interior		Roundness		Elongation								172198	11709.9	1.16994e+06	3.90599e+06	1.95603e+06	4.03928e+06	187815	17476	94416.3	271485			0.593976	0.040392	0.858854	2.86739	0.328433	0.678226	0.317827	0.029574	0.151619	0.435966
	Male	Female	Male	Female	Male	Female	Male	Female							348184	157408	-291446	2.36572e+06	3.36092e+06	1.47879e+06	669917	273794	400411	487545			1.20102	0.542961	-0.21395	1.73667	0.564324	0.2483	1.13366	0.463324	0.643004	0.782928
r1	426.233	174.039	3414.91	1516.14	27.129	56.8867	1.61136	1.31701							-278.792	86309	137222	939676	586328	1.29062e+07	196226	228623	435053	434593			-0.00096	0.297712	0.100735	0.689815	0.098449	2.16706	0.33206	0.386883	0.698633	0.697894
r2	412.058	162.294	1491.48	1014.29	22.778	55.3425	1.69701	1.27683							487123	261850	923417	1.37934e+06	5.4073e+06	8.82534e+06	453663	256141	498850	587366			1.68027	0.90322	0.677879	1.01257	0.907927	1.48184	0.767703	0.433449	0.801083	0.943226
r3	316.219	192.523	1945	1195.53	26.7973	50.188	1.72485	1.55177							-169385	143811	204621	346907	16309.4	3.34418e+06	135703	127335	113718	767568			-0.58427	0.496058	0.150212	0.254664	0.002738	0.561513	0.229641	0.21548	0.182615	1.23261
															1.29589e+06	615087	321199	1.53369e+06	1.49572e+06	4.66036e+06	134850	241710	418666	420266			4.47	2.12167	0.235792	1.12588	0.251142	0.782511	0.228198	0.409029	0.672318	0.674888
Mean	384.837	176.285	2283.8	1241.99	25.5681	54.1391	1.67774	1.38187							284707	207981	137061	681784	4.77472e+06	7.7375e+06	226552	474019	267750	606794			0.982061	0.717404	0.100616	0.500497	0.801712	1.29919	0.383379	0.802151	0.429969	0.974426
SD	59.8456	15.2395	1005.48	254.128	2.42197	3.50779	0.0591485	0.148505							76931.2	647696	652032	2.065e+06	3.88097e+06	6.14173e+06	11727.2	2.15066e+06	933380	1.1773e+06			0.265365	2.23415	0.478656	1.51592	0.651644	1.03124	0.019845	3.63941	1.49887	1.89057
SEM	34.5519	8.79851	580.514	146.721	1.39833	2.02522	0.0341494	0.0857392							282103	692918	-569418	1.8968e+06	755778	5.13246e+06	277773	184938	401156	972803			0.97308	2.39013	-0.41801	1.39244	0.126901	0.861779	0.470056	0.312958	0.644199	1.56218
															51991.9	143966	1.06035e+06	1.76353e+06	734094	5797147	525911	423873	507788	471646			0.17934	0.496593	0.778402	1.2946	0.12326	0.973385	0.889964	0.717292	0.815435	0.757396
															173879	107924	622881	796628	3.68088e+06	4.82351e+06	222147	254734	141955	484598			0.599775	0.37227	0.457257	0.584804	0.618048	0.809905	0.375924	0.431069	0.22796	0.778196
Mitochondrion															25191.5	13210.2	3.7081e+06	1.02191e+06	4.91628e+06	4.09343e+06	1.56299e+06	473016	810350	1.21856e+06			0.086895	0.045567	2.72211	0.750182	0.825482	0.687319	2.64495	0.800453	1.30131	1.95683
	Contour		Interior		Roundness		Elongation								125736	48554.7	1.39408e+06	1.10208e+06		6.21709e+06	127596	954270	733939	841923			0.433711	0.167483	1.0234	0.809038		1.0439	0.215921	1.61485	1.1786	1.35201
	Male	Female	Male	Female	Male	Female	Male	Female							236052	84143	-226896	861466		7.6449e+06	812533	309479	74746	419337			0.814233	0.290241	-0.16656	0.632402		1.28364	1.37499	0.52371	0.120032	0.673396
r1	183.375	248.867	969.655	1690.09	19.8346	24.2277	1.78815	1.47995							160691	257173	38418.8	1.08109e+06		9.25525e+06	156544	2.98513e+06	525049	614338			0.554284	0.887084	0.028203	0.793625		1.55403	0.264909	5.05154	0.843155	0.986539
r2	259.644	329.899	1583.34	2164.03	24.5374	19.2364	1.72224	1.63318							111015	288575	1.64381e+06	2.31282e+06		5.10455e+06	240293	276856	461715	339471			0.382932	0.995404	1.20672	1.69784		0.857094	0.406631	0.468504	0.741448	0.545142
r3	213.214	253.901	1045.25	1363	21.9862	25.3695	2.04164	1.91958							-258729	251284		1.48709e+06		3.83487e+06	76975.4	1.58934e+06	320720	470655			-0.89245	0.866774		1.09167		0.643904	0.13026	2.68953	0.515031	0.755806
r4	215.462	273.986	975.878	1404.64	16.3613	15.3474	1.75015	1.55042							-584897	258751		894355		2.14602e+06	154496	593605	204439				-2.01753	0.892528		0.656545		0.360333	0.261444	1.00452	0.328299
															796452	364782		1.47222e+06		5.206e+06	62912.8	294688					2.74726	1.25827		1.08076		0.874127	0.106463	0.49868
Mean	217.924	276.663	1143.53	1655.44	20.6799	21.0453	1.82554	1.64578							422695	-53840.1		1.14451e+06		1.09865e+07	160201	1.34003e+06					1.45803	-0.18571		0.840184		1.84472	0.271098	2.26764
SD	31.4243	37.1123	295.203	368.908	3.46179	4.6391	0.146572	0.192972							-232194	262340		1.66473e+06		7.81921e+06	203657	211112					-0.80092	0.904908		1.22207		1.31291	0.344634	0.35725
SEM	15.7122	18.5562	147.602	184.454	1.7309	2.31955	0.073286	0.0964861							366781	986337		790235		9.15333e+06	200217	279490					1.26516	3.40224		0.580111		1.53692	0.338814	0.472961
																947369		449514		2.9064e+06	761262	386178						3.26783		0.329988		0.488007	1.28823	0.653503
																97098.1		1.65591e+06		3.06475e+06	224127	379614						0.334928		1.21561		0.514595	0.379274	0.642395
																365254		236738		4.97319e+06	72076.5	160676						1.2599		0.173789		0.835037	0.12197	0.271901
																		994247		6.10639e+06	358224	264784								0.729876		1.02531	0.606198	0.448076
																		888709		1.16001e+07	391005	207846								0.652401		1.94775	0.661671	0.351724
																		60125.6		5.57713e+06	115362	270743								0.044138		0.936443	0.195219	0.45816
																		2.0976e+06		9.9806e+06		155150								1.53985		1.67582		0.262549
																		3343551		3.59918e+06		257559								2.4545		0.604329		0.43585
																		994654		4.7787e+06		2.29613e+06								0.730175		0.80238		3.88559
																				3.19691e+06												0.536785
																				6.50709e+06												1.09259
																				5.59792e+06												0.939934
																				6.14815e+06												1.03232
																				6.06198e+06												1.01785
																				3.91305e+06												0.657031
														Mean	189643	289908	682836	1.36221e+06	2.63044e+06	5.95566e+06	311527	590935	408006	622720		Mean	0.654149	1	0.50127	1	0.441672	1	0.527176	1	0.655199	1

## Sheet: Fig 4 ACEG
Figure 4 A,C,E,G - Mitochondrial activity with inhibitors
Atovaquone																			ELQ-300																								DSM265
Female norm (for unpaired T-tests comparing male DMSO to male drug-treated)																			Female norm (for unpaired T-tests comparing male DMSO to male drug-treated)																								Female norm (for unpaired T-tests comparing male DMSO to male drug-treated)
	Male	Female		Male	Female		Male	Female		Male	Female		Male	Female		Male	Female			Male	Female		Male	Female			Male	Female			Male	Female			Male	Female			Male	Female				Male	Female		Male	Female
DMSO mean			ATQ10uM			ATQ1uM			ATQ100nM			ATQ10nM			ATQ1nM				DMSO mean			ELQ10uM				ELQ1uM				ELQ100nM				ELQ10nM				ELQ1nM					DMSO mean			DSM265 50uM
	0.654148	1		0.275565			0.722156			0.18005										0.547969	1		0.0665849																					0.547969	1		0.355648	0.920665
	0.50127	1		-0.46394			-0.149736						0.322554			0.403442				0.527176	1		0.132967				0.356173								0.479666				0.409218					0.655199	1		0.592822	1.29479
	0.441672	1		0.0251738			0.458965			0.317674			0.404774			0.485246				0.655199	1		0.388501				0.440339				0.682804				0.537019				0.642816					0.474596	1		1.07728	1.16561
	0.527176	1		0.016383			0.102068			0.159829			0.171985			0.3019				0.619109	1		0.467264								0.465148								0.928808
	0.655199	1		0.289211			0.522855						0.342119			0.512778				0.638209	1		0.516283				0.531927				0.763532				0.69403				0.498612
Male norm (for unpaired T-tests comparing male DMSO to female drug-treated)																			Male norm (for unpaired T-tests comparing male DMSO to female drug-treated)																								Male norm (for unpaired T-tests comparing male DMSO to female drug-treated)
	Male	Female		Male	Female		Male	Female		Male	Female		Male	Female		Male	Female			Male	Female		Male	Female			Male	Female			Male	Female			Male	Female			Male	Female				Male	Female		Male	Female
DMSO mean			ATQ10uM			ATQ1uM			ATQ100nM			ATQ10nM			ATQ1nM				DMSO mean			ELQ10uM				ELQ1uM				ELQ100nM				ELQ10nM				ELQ1nM					DMSO mean			DSM265 50uM
	1	1.52871			-0.0271537			0.15772			-0.00611889									1	1.82492			0.403198																				1	1.82492			1.68014
	1	1.99493			0.225769			0.0722329						2.14166			1.71576			1	1.8969			0.35612				0.354687								0.909878				1.49873				1	1.52625			1.97617
	1	2.26413			-0.146459			0.553538			0.709929			1.80305			1.58049			1	1.52625			0.187113				0.0850397				1.19243				1.73916				1.18832				1	2.10706			2.45601
	1	1.8969			0.0870852			0.25337			0.425508			1.02457			1.20315			1	1.61523			0.0786227								1.52959								2.11906
	1	1.52625			-0.0160149			0.03564						0.939257			1.14759			1	1.56688			0.334865				0.526285				1.30373				1.58859				1.43882
Combined female normalised data for dot plots in Fig A,C,E,G:
ATOVAQUONE														ELQ-300													DSM265					Oligomycin A
DMSO Male	DMSO Female	1nM Male	1nM Female	10nM Male	10nM Female	100nM Male	100nM Female	1µM Male	1µM Female	10µM Male	10µM Female			DMSO Male	DMSO Female	1nM Male	1nM Female	10nM Male	10nM Female	100nM Male	100nM Female	1µM Male	1µM Female	10µM Male	10µM Female		DMSO Male	DMSO Female	50µM Male	50µM Female		DMSO Male	DMSO Female	50µM Male	50µM Female
59.3976	4.03919	73.5906	125.485	71.717	80.1515	-76.6896	5.47239	156.97	156.469	-126.545	4.61102			18.4267	115.313	18.7509	13.5739	6.59522	35.1166	31.2839	32.5444	121.46	11.2601	-28.3636	47.9111		18.4267	115.313	7.85208	63.821		12.6718	114.963	91.4598	123.522
120.102	54.2961	81.0069	211.812	6.36577	65.9038	-36.2685	-3.55039	116.175	8.35004	64.556	-6.40109			40.5327	74.3104	73.7831	445.382	17.8199	25.7566	24.8488	39.1979	58.2698	26.1016	31.4006	19.8455		40.5327	74.3104	11.4134	80.4236		52.6221	67.0122	17.0272	200.248
-0.09617	29.7712	61.5378	114.21	122.703	185.109	-164.204	-7.86709	139.026	10.7706	14.0571	11.4741			55.7767	118.095	12.675	50.3129	11.7534	27.9619	44.323	59.7746	78.7017	12.7253	6.43296	11.8569		55.7767	118.095	52.0467	135.12		27.4542	92.2955	66.6221	117.623
168.027	90.322	89.3639	42.3189	76.5528	142.835	276.102	-12.6009	-81.4243	-3.20241	-29.689	6.05598			61.833	166.969	24.5404	38.1391	89.904	50.6231	35.8191	92.97	3.92438	11.8356	-10.6392	28.1112		61.833	166.969	56.3296	74.3104		70.2752	64.7799	42.837	198.092
-58.4271	49.6058	26.6705	137.471	-94.2861	162.235	66.6224	7.19624	64.635	-16.5887	28.0776	-35.0217			25.9957	84.4397	18.7104	50.2778	64.8187	204.569	156.371	28.5945	4.76626	32.5503	17.4467	44.0668		25.9957	84.4397	22.6447	125.063		56.1208	144.728	73.9069	95.8033
447	212.167	-86.1996	111.441	210.315	159.108	140.421	-36.1287	82.7512	-3.52318	152.995	6.63959			44.4227	154.286	164.198	39.7097	10.8134	100.681	208.532	55.6034	31.6218	11.1152	15.1154	-42.5277		44.4227	154.286	48.8216	108.998		59.0119	79.0541	117.101	139.359
98.2061	71.7404	36.8779	139.259	122.54	24.5617	-78.0582	3.70824	244.287	3.01402	177.652	-20.0406			108.894	71.607	30.6059	42.0102	16.4801	51.8539	73.9021	61.8068	55.3803	5.54994	14.206	63.0448		108.894	71.607	35.2803	88.0343		33.4469	171.836	50.7517	87.4283
26.5365	223.415	-73.1788	121.88	70.9426	9.22194	-32.7817	6.28051	-144.903	58.2037	57.0872	10.1711			43.994	120.472	6.16281	62.6266	-5.1636	70.1009	72.0532	66.4797	17.6669	38.1709	-7.0661	19.3511		43.994	120.472	34.0382	68.2824		102.892	40.6413	53.919	133.938
97.308	239.013	156.49	68.1292	-112.493	46.5104	-32.0724	9.89497	148.495	-22.4975	-6.9967	-0.19828			156.529	102.497	31.2324	153.119	169.788	179.541	-14.1722	57.3243	38.6247	18.9712	44.8966	15.8233		156.529	102.497	8.43425	102.49		26.3309	104.889	93.6006	119.762
17.934	49.6593	37.2822	22.7283	4.15412	90.9032	66.7818	38.2663	37.5724	72.1018	-54.9188	0.302188			58.6237	106.218	52.2071	49.6301	18.453	18.2077	151.643	73.4748	-25.1072	6.13279	-14.5428	15.0123		58.6237	106.218	59.1925	180.121		22.3985	73.5082	72.7103	158.303
59.9775	37.227	24.8777	14.4986	-100.188	65.0139	73.3207	-16.7079	35.7067	33.0102	-12.3198	-19.9801			20.7487	73.9952	44.6852	92.6041	55.0927	26.6164	-5.42344	148.528	21.7219	4.43563	0.367859	32.9709		20.7487	73.9952	27.0448	72.1878		49.4198	102.452	93.9321	52.9296
8.6895	4.55669	24.2324	17.8114	147.572	263.795	16.2823	-12.6284	305.676	-19.3498	1.8785	-32.7107			51.3449	86.0715	1.70226	31.517	44.4997	110.51	81.7588	107.422	26.1792	21.9932	-43.0657	-11.9869		51.3449	86.0715	89.6573	77.6403		30.5949	440.292	254.692	185.7
43.3711	16.7483	18.4497	51.0225	5.14938	115.838	86.91	4.7268	-72.733	-17.549	96.0143	17.5406			32.6113	74.7586	57.5469	69.7963	169.962	23.9803	88.3637	178.474	21.5263	37.5612	-16.2695	2.1437		32.6113	74.7586	-5.09971	57.3797		31.8427	101.208	234.947	140.33
81.4233	29.0241	73.8319	26.0158	-32.1648	208.239	-38.281	9.38471	-25.6214	-1.2808	-76.1834	4.32256			47.4234	97.5444	50.5837	42.0425	0.715433	82.7753	21.7026	88.3389	43.9064	23.3723	17.9349	21.5652		47.4234	97.5444	47.9934	147.206		61.8041	57.6301	69.5682	94.6486
55.4284	88.7084	4.04555	72.8741	-135.312	78.1446	25.2107	21.1443	125.639	14.5216	54.2077	4.65969			31.7827	81.4104	41.7251	43.5428	40.2364	94.0206	110.56	81.3873	4.07935	1.53371	-28.7216	12.253		15.1619	81.4104	37.8228	76.4738		78.6919	84.4779	89.911	151.594
38.2932	99.5404	51.1651	45.7836	-45.2265	199.123	18.0473	-13.9638	345.963	-11.3498	29.1465	26.1567			113.366	97.393	25.639	77.8158	32.9632	8.47052	54.6882	119.822	35.3759	10.8547	9.61883	7.55671		64.3004	97.393	189.077	53.9932		46.2529	88.3406	166.203	144.076
-89.2453	86.6774	31.9176	95.035	39.2677	60.3004	-115.24	-3.77095	104.48	-24.1916	14.6136	15.7066			33.206	103.175	-39.3196	41.0577	29.7246	253.917	45.2834	307.95	64.875	7.15981	26.8342	32.4686		69.8632	103.175	-0.75609	97.396		12.5347	103.008	192.421	164.174
-201.753	89.2528	68.1048	78.6995	-58.5041	214.465	201.712	1.23108	-6.53425	-18.0775	94.144	22.623			76.7703	91.3276	23.2658	50.6404	106.657	77.2689	16.4186	128.754	51.6087	-2.94451	28.0715	16.0302		80.1083	91.3276	126.413	10.1633		53.5172	80.0189	41.3707	21.1352
274.726	125.827	127.083	80.7728	-127	16.8103	-55.7185	0.738889	94.88	-45.6054	-52.901	-51.8255			22.9641	86.5639	35.7209	66.4536	17.0782	166.607	67.6125	62.5307	86.0874	1.45559	-19.8497	-5.9053		18.2615	86.5639	59.1338	44.1024		54.9965	54.7868	110.26	129.922
145.803	-18.5715	9.32858	89.9946	-137.223	34.3523	72.4693	-22.9614	89.6421	35.7899	-13.6223	0.389647			22.8198	7.85208	37.278	67.1269	54.5478	145.485	90.8888	174.336	116.831	11.4114	40.5218	-0.37064		67.2318	7.85208	30.2824	123.308		66.3125	134.022	57.6156	155.016
-80.0923	90.4908	16.2009	115.752	173.633	104.722	-10.2207	3.90388	136.015	7.64624	120.047	25.4075			38.3379	129.714	40.5947	67.9505	83.9816	83.0522	77.4312	92.1321	-3.1328	33.3935	83.6742	37.0192		42.9969	129.714	73.5211	85.2111		92.2221	64.9803	206.234	314.993
126.516	340.224	47.6097	57.6722	23.8102	182.27	42.8076	7.16965	-99.2721	52.2468	129.266	-3.78098			1.98451	122.462	42.8626	69.8697	58.5463	79.7115	33.0344	51.8589	55.7624	12.8557	27.8988	25.6842		149.887	122.462	40.1901	107.663		76.7024	70.8848	95.3251	71.1098
85.8854	326.783	30.0854	57.8595	168.808	78.7562	16.5501	1.85544	-71.4606	64.1259	4.51709	30.5551			47.0056	133.523	68.2073	145.112	34.9353	97.1007	28.9291	62.0067	27.2903	-10.5186	-19.9598	17.9881		64.4199	133.523	113.457	143.599		114.424	93.0237	239.626	57.8398
-21.395	33.4928	154.427	60.7995	32.2141	63.1327	-5.61352	-12.2783	-3.01365	74.1627	-71.0168	-3.82061			88.9964	2.95735	70.1782	1.53371	108.721	107.534	155.094	61.7444	56.6967	0.1596	18.6386	18.9071		81.5435	43.5966	72.6045	167.32		40.5029	111.537	51.8904	136.237
10.0735	125.99	92.7865	73.8344	-45.6274	87.1201	-51.8664	23.0372	-61.9595	5.56679	17.2254	-12.0733			37.5924	46.3324	74.0029	10.8547	43.8211	98.4831	13.7845	87.5699	52.0456	-4.07114	15.8454	83.6374		22.796	78.2928	61.7022	83.0078		29.0428	67.5908	70.6034	225.381
67.7879	286.739	10.4372	89.0694	-30.3046	91.5799	-2.04669	16.4328	256.222	10.2263	-15.8681	-21.9698			264.495	38.6883	88.6202	7.15981	18.2052	93.9898	76.192	78.7546	55.9026	24.5758	0.95793	34.6577		130.131	69.7894	21.8111	51.2003		47.3021	53.1631	119.297	109.449
15.0212	173.667	2.58221	71.7071	44.2077	82.7242	57.8699	-22.4916	-19.7776	-39.1456	10.3454	-45.78			21.5921	43.3449	98.4843	-2.94451	69.4823	88.9746	0.72076	64.7171	39.2698	19.9007	28.0449	39.5742		117.86	94.3226	119.399	91.3308		47.4389	84.7089	180.697	134.471
23.5792	68.9815	82.7246	83.7564	32.2859	284.765	55.3464	36.1266	99.9528	-25.9007	15.4018	-53.3178			137.5	21.548	112.118	1.45559	42.3302	136.611	79.3418	32.3183	-3.55774	19.0856	-13.9862	31.9434		12.0031	123.261	42.081	36.7118		27.4409	124.867	116.684	149.863
10.0616	101.257	146.058	102.465	388.937	132.364	-5.88994	29.2446	-6.97821	31.0875	-0.33418	31.3421			26.4909	40.9029	183.648	11.4114	60.9397	67.7131	71.2975	76.4126	21.3745	17.5291	-14.0565	12.3765		84.3155	67.4887	22.6211	117.37		76.9038	62.672	125.07	200.368
47.8656	25.4664	70.5132	30.7046	123.31	-91.5404	-16.5971	-12.6337	158.82	88.7387	37.1482	173.625			40.6631	80.2151	4.07935	33.3935	21.4999	64.3264	48.0741	96.6954	43.2391	116.901	-16.2721	9.51861		74.1448	97.4426	40.6961	352.196		39.3929	180.355	53.1283	13.2868
-41.801	112.588	33.9535	104.512	25.0678	73.7348	23.751	83.209	96.1273	24.2227	19.3298	-20.1639			13.026	363.941	35.3759	12.8557	44.8007	101.627	20.3143	146.492	7.67974	8.00737	9.4682	5.70153		51.5031	189.057	104.532	108.131		64.3074	64.3062	281.022	128.315
77.8402	50.0497	-1.76835	68.6428	69.1082	149.721	110.361	68.3246	65.5387	-16.4275	161.51	46.2846			26.1444	31.2958	64.875	-10.5186	98.1641	113.543	131.71	90.4548	54.7582	8.37708	-17.7554	7.55904		32.8299	156.218	48.5036	42.9259		49.2828	117.484	32.8163	297.541
45.7257	151.592	48.5652	88.5064	24.0943	80.7365	56.929	113.09	33.4153	-69.2211	78.2846	6.68457			10.6463	71.7292	51.6087	0.1596	179.486	116.753	24.9346	78.3776	19.3292	26.3958	-13.2331	2.57612		12.6718	75.7396	33.8281	101.816		59.6601	30.6226	72.4848	241.619
272.211	139.244	113.91	77.2502	48.5878	114.626	49.4263	47.8591	19.3416	-6.02454	-51.6895	-21.0464			27.1098	43.1069	86.0874	-4.07114	84.9698	104.817	16.6193	67.568	34.3468	0.756029	-3.18788	1.09343		52.6221	77.8196	77.85	73.2858		62.8547	192.258	58.4116	117.584
102.34	129.46	-6.15514	132.878	38.5684	74.8462	130.984	8.44146	19.2418	58.2352	-68.9652	-16.1836			34.4634	80.0453	116.831	54.9242	49.3001	169.156	54.9358	88.1721	91.4597	12.337	-6.04384	1.64197		27.4542	195.683	3.53416	73.9955		61.8814	108.75	93.0773	86.1791
-16.6564	58.4804	34.1086	37.3358	77.5833	55.8019	64.3611	29.2408	-14.6592	-11.4534	195.581	-15.936			33.8813	161.485	-3.1328	73.7124	44.1996	80.444	51.9096	53.5736	56.1017	120.853	5.21205	119.184		70.2752	135.201	14.017	99.4957		279.001	82.7352	68.5392	210.903
2.82032	75.0182	22.8501	70.0143	20.0153	76.6799	-16.8089	43.4913	-74.674	-6.06607	-107.465	-49.7784			128.823	52.371	55.7624	81.8829	37.618		-29.9253	61.1223	94.0206	28.3377	-19.2598	9.31326		56.1208	67.3396	25.684	107.186		63.2744	61.6789	50.593	134.428
120.672	80.9038	103.991	86.7887	63.8325	67.1351	8.18919	10.3635	-5.60002	-54.3112	-82.1354	51.7644			37.9274	505.154	27.2903	91.669	59.9344		39.647	76.3419	62.6783		77.9883	9.30018		59.0119	98.6539	43.3074	239.027		426.305	72.9804	106.563	234.629
32.8433	63.2402	14.3811	92.905	3.2581	-20.2862	5.85824	48.8025	9.92632	-25.1982	-9.64716	21.0501			12.197	46.8504	56.6967	137.712	85.5058		2.82498	133.268	61.431		34.0785	31.8342		33.4469	54.5142	57.8006	128.328		146.851	84.8956	63.458	113.157
56.4324	79.3625	77.1123	15.7384	21.4881	71.9651	22.8709	22.7847	-126.638	-10.8363	-59.9109	-0.15422			60.6198	268.953	52.0456	193.767	60.5936		64.3423	84.685	60.0754		33.0142	11.8705		102.892	75.5806	81.198	136.533		47.9454	66.9865	57.9138	70.9468
9.84489	169.784	-23.1461	55.4962	45.4502	114.582	10.8696	4.16148	48.9214	-8.45149	32.7157	4.96902			66.1671	100.452	55.9026	121.444	61.3933		94.814	93.7497			-19.3107	13.467		26.3309	114.963	69.5447	90.8244		29.9346	144.622	28.5552	192.997
90.7927	109.167	54.6036	29.5108	-1.52545	124.138	-1.32696	6.61085	-50.1695	-16.9546	-85.4269	13.4826			19.5219	49.868	39.2698	93.5773	53.83		62.9827	48.4009			14.0822	-7.36243		22.3985	67.0122	85.6012	111.594		66.3481	58.9533	49.4328	167.304
0.273848	65.6545	1.29065	48.3029	-3.07964	92.6218	25.1186	-2.20314	-81.2722	-38.9638	54.9719	50.1044			15.1619	226.764	-3.55774	149.505	46.6025		85.7037	87.438			-3.85181	0.145671		49.4198	92.2955	119.718	118.38		56.3939	72.3669	166.56	51.7362
25.1142	108.076	-53.9611	15.6734	82.1024	25.0362	-5.93512	3.10698	107.704	-9.20745	-42.0389	91.4871			64.3004	35.725	21.3745	56.0435			40.0705	137.512			34.5797	-3.40104		30.5949	64.7799	98.9318	97.0945		215.093	148.881	51.6099	205.653
80.1712	84.0184	-10.7563	101.444	99.6598	91.3719	59.2122	15.8317	84.0116	1.57426	-85.4125	0.176483			69.8632	47.2961	140.448	47.5544			77.1969	86.0245			7.37504	84.9347		31.8427	144.728	142.927	132.979		41.1961	70.6437	93.4891	258.089
65.1644	122.207	115.706	61.4972	16.3859	50.1787	16.7709	8.61732	-43.1332	-0.79493	-42.4315	-45.48			80.1083	65.3503	193.793	317.594			58.6498	49.4955			-5.15308	15.6889		61.8041	79.0541	94.6072	110.882		49.121	113.677	39.9155	113.629
12.6901	58.0111	57.6073	85.1516	16.9232	50.267	5.99716	84.5826	-195.396	-15.3929	-201.144	34.4462			18.2615	64.2395	47.0142	85.1037			81.8065	58.5009			2.86897	0.262257		78.6919	171.836	92.2656	85.374		68.7055	69.9077	38.0206	248.974
12.326	32.9988	4.7039	80.9115	77.9116	88.5737	29.9836	84.5845	-30.0488	48.8071	-23.0723	31.8639			67.2318	27.1901	113.741	224.009			124.48	73.8715			-15.3725	-5.36132		46.2529	40.6413	160.982	140.596		98.1505	91.0407	62.5266	164.371
61.8048	121.561	121.334	10.2433	1.54653	43.4096	7.67375	7.86598	-9.96838	30.9089	-15.5293	-46.6928			42.9969	44.8075	44.9234	152.072			84.1083	40.2791			15.7351	-3.31237		12.5347	104.889	38.6121	107.406		81.351	102.694	88.0059	101.738
82.5482	17.3789	41.5566	65.0983	13.4876	31.2499	3.44179	19.6014	46.1897	-18.8814	17.0099	-4.2681			149.887	35.1724	114.528	51.1998			41.2599	128.624			23.8272	42.8001		53.5172	73.5082	81.156	137.327		35.5184	93.736	100.937	158.391
31.7827	72.9876	11.8537	93.8755	12.0845	92.9496	51.9513	13.1369	54.2615	329.04	32.3552	-0.39225			64.4199	45.816	65.1633	103.18			88.8119	64.7332			13.1486	12.9582		54.9965	102.452	226.136	123.712		46.0222	131.377		118.471
113.366	65.2401	-5.91735	44.3618	18.1177	177.227	-19.094	44.7353	-20.5964	11.3059	61.5876	-2.43795			81.5435	26.2549	66.2401	190.644				72.856			5.11449	15.3288		66.3125	440.292	103.412	204.863		32.8377	67.9144		203.321
33.206	4.41382	280.699	127.247	14.9807	43.6493	26.2556	11.7893	-45.3534	-37.8851	-17.3095	-15.0941			22.796	43.585	108.581	178.103				68.417			27.1823	-0.6056			101.208	180.768	87.2596		88.6501	57.166		90.7266
76.7703	153.985	-24.9098	42.5301	39.3052	25.5091	27.486	5.77091	-30.8917	6.23745	-1.81927	19.7209			130.131	388.559	130.485	94.446				90.1885			34.7591	-4.85911			57.6301	73.403	123.309		51.9448	123.461		194.155
22.9641	245.45	27.7865	41.5152	21.3804	42.0318	12.3692	18.531	-33.2938	30.9973	4.45584	2.68934			117.86	43.5966	15.278	168.815				103.307			-24.6704	20.0065			84.4779	105.901	155.671		33.821	95.0513		297.981
22.8198	73.0175	66.8512	97.1092	21.2932	126.68		32.185	-20.6846	-1.27703	-53.0339	-0.64209			12.0031	78.2928	132.306	244.196							4.2281	-0.7616			88.3406	230.296	127.248		37.2274	106.317		129.79
38.3379	67.8226	23.4268	48.5435	24.5649	114.665			54.6036	64.2375	-8.61421	-10.1562			84.3155	69.7894	78.6579	64.262							13.6887	8.3885			103.008	236.579	61.1311		25.6514	59.2635		75.4224
1.98451	24.83	-0.17325	41.5921	10.5722	70.8986			1.29065	48.8214	4.46402	-11.242			74.1448	94.3226	150.927	172.958							29.0505	3.54613			80.0189	126.374	91.9073		38.7456	98.286		76.5824
47.0056	216.706	24.4206	-9.20745	-17.7377	88.4204			-53.9611	-20.2399	5.51668	-10.0811			51.5031	123.261	110.384	86.4157							28.1104	-6.9646			54.7868	87.0346	99.8145		69.2418	125.41		128.244
88.9964	148.184	20.0187	1.57426	-9.52364	60.5314			-10.7563	13.4693	-5.02163	-1.53726			32.8299	67.4887	55.4449	129.427							31.5725	15.8865			134.022	119.336	123.687		54.4606	159.451		85.5322
37.5924	56.1513	-2.28059	-0.79493	-4.11374	85.9433			115.706	-4.58755	-7.53752	-0.01411			70.5377	97.4426	28.8283	177.99							47.1129	-13.1422			64.9803	93.3795	103.747		17.9706	68.2061		141.078
264.495	78.2511	15.8802	-15.3929	38.4336	89.7459			57.6073	18.7221	-12.1028	1.3636			25.6514	189.057	44.9248	84.0018							79.5649	-4.81561			70.8848	141.352	63.9559		40.1808	55.4325		60.1984
21.5921	129.918	64.3151	48.8071	49.3603	144.883			4.7039	45.9393	7.87352	-3.91948			42.7415	156.218	154.502	170.931							9.60516	-6.67601			93.0237	1.80226	156.405		66.6161	76.7438		48.3671
137.5	103.124	34.8865	30.9089	-7.34674	58.0076			121.334	21.1831	17.9668	1.71971			49.4513	75.7396	119.203	45.461							18.368	-19.9466			111.537	44.4475			121.427	212.973		166.997
26.4909	86.1779	110.862	-18.8814	63.8665	73.1116			41.5566	-25.1167	1.9474	3.21917			95.4529	77.8196	53.5848	79.9394							13.6153	8.07816			67.5908	83.6995			42.786	95.9336		137.031
40.6631	97.3385	29.1246	329.04	39.4499	40.7855			11.8537	16.13	18.6208	7.45452			54.4606	195.683	74.4197	100.29							48.5807	-19.6105			53.1631	39.118			60.517	130.603		91.3577
13.026	80.9905	3.42953	11.3059	-2.94906	117.427			-5.91735	8.9685	-11.3337	0.034097			66.6161	135.201	35.65	59.3696							12.6552	1.81693			84.7089				21.2461	52.6024		233.769
26.1444	68.7319	-13.1201	-37.8851	24.9362	102.268			280.699	111.292	117.071	4.06604			97.786	67.3396	20.6518	78.1214							63.2229	0.303845			124.867				73.392	110.149		239.476
10.6463	104.39	2.04727	6.23745	27.6156	36.9262			-24.9098	11.861	15.6169	1.09243			123.36	98.6539	18.1071	78.8257							37.3944	-5.78348			62.672				49.4513	155.5		177.599
27.1098	128.364	10.7835	30.9973	43.4179	64.9224			27.7865	-3.67304	24.4121	4.72174			121.427	54.5142	42.7322	74.262							36.1595	-0.32204			180.355				36.6443	64.0143		317.447
34.4634	155.403	10.5349	-1.27703	49.121	63.9188			66.8512	42.971	47.1388	17.179			36.6443	75.5806	42.3219	57.8125							16.1846	0.751474			64.3062				23.7611	78.3895		96.9621
33.8813	85.7094	84.2023	64.2375	34.6728	26.6056			14.3368	22.9903	3.07629	11.0806			69.2418	38.2914	186.644	71.6742							-20.807	-5.43998			117.484				68.8702	180.614		120.614
128.823	64.3904	21.493	48.8214	44.7027	167.26			-6.67377	10.4958	21.5127	12.8126			21.2461	78.3895	61.416	75.3936							39.744	1.13952			30.6226				95.4529	240.895		113.695
37.9274	36.0333	32.2317	-20.2399	41.3021	170.231			-12.393	3.67272	-9.86464	2.84216			73.392	110.149	12.8499	66.0083							140.922	2.59913			192.258				43.0551	92.8811		71.7151
12.197	87.4126	101.528	13.4693	34.9014	45.7097			0.845195	2.11423	23.5425	5.21175			76.3243	64.0143	23.4015	113.778							55.9868	-10.0373			108.75				70.5377	47.7289		51.9609
60.6198	184.472	24.962	-4.58755	48.5752	125.514			29.8017	20.7834	34.2469	-6.21466			17.9706	54.1956	37.8532	128.035							27.7919	-0.91606			82.7352				42.7415	51.1683		114.762
66.1671	131.291	42.2181	18.7221	51.077	50.2737			8.23711	2.15128	63.0137	-9.99692			40.1808	181.682	66.8452	95.365							38.1131	-5.88843			61.6789				97.786	53.6766		56.3007
19.5219	153.691	31.8562	45.9393	31.6214	61.4501			48.6396	10.6218		11.4144			98.8971	64.3705		94.7522							22.2272	-10.0506			72.9804				60.6939	60.1321		100.596
15.1619	48.8007	51.3222	21.1831	22.976	133.681			4.10729	2.12725		0.320453			23.7611	52.6024		99.8078							49.8091	0.268877			84.8956				100.638	92.222		17.3698
64.3004	51.4595	59.7934	-25.1167	33.1377	89.4432			38.6799	3.09038		-4.15962			38.7456	55.2429		126.036							82.6253	19.9349			66.9865				67.3834	85.1131		146.786
69.8632	83.5037	132.721	62.6989	11.378	36.5658			-5.38726	10.3202		13.7067			60.6939	104.066		136.668							8.71913	-23.4073			144.622				57.4313	87.3779		70.2529
80.1083	102.531	57.4581	21.8219	25.4825	20.4894			-5.35886	3.97727		-0.15522			42.786	95.9336									27.1073	9.59076			58.9533				33.7671	75.247		66.0091
18.2615	194.774	42.6506	35.1129	22.4734	26.7244			11.546	1.23163		-2.67552			68.8702	74.4764									-12.5103	-6.78731							77.5339	181.682		114.651
67.2318	93.6443	56.9842	16.2517		30.9391			6.30719	11.8847		-11.5318			57.4313	155.5									8.55881	11.8828							93.1702	55.2429		103.379
42.9969	167.582	46.7375	23.3002		67.9504			50.4236	5.95884		8.43543			47.2235	104.958									-4.08301	-9.79313							47.2235	77.0964		130.143
149.887	60.4329	78.9504	25.8158		111.722			103.195	9.80908		-11.8878			46.7725	126.379									34.2186	4.75624							82.1753	74.4764		291.429
64.4199	80.238	40.246	87.9716		32.226			18.9316	-2.19978		-1.12397			98.6359	240.895									48.7569	-21.0681							86.4255	105.832		49.8854
81.5435	53.6785	48.2448	12.4471		86.2742			64.4172	11.0096		-2.31867			97.8899	105.832									26.8778	7.14024							98.6359	140.561		84.9058
22.796	109.259	32.8111	36.9308		18.545			30.9582	15.6181		-2.89298			86.4255	92.222									49.9487	-8.3803							46.7725	123.865		45.4354
130.131	93.9934	17.1895	84.4245		26.8019			44.2742	0.720093		0.18995			82.1753	77.0964									21.0849	-6.95011							91.685	38.2914		143.277
117.86	103.232	32.308	290.926		29.8773			91.2463	3.40779		2.10143			33.7671	92.8811									-0.37617	40.2603							123.36	64.3705		74.1304
12.0031	101.785	51.1649	38.3177		22.1029			-8.93752	6.8866					25.5951	83.1512									59.6923	14.1112							102.936	111.139		307.319
84.3155	65.7031	45.4164	118.735		10.2995			-14.5839	-3.68393					102.936	123.865									-2.20017	97.8257							76.3243	104.066		197.159
74.1448	2.95735	81.2437	6.05651		282.285			40.8431	6.65235					65.0164	180.614									6.60397	-6.75345							30.5206	107.975
51.5031	46.3324		84.3117		111.979			58.8931	7.96092					77.5339	293.241									152.875	-13.442							13.716	104.958
32.8299	38.6883		94.1426		26.4166			4.9138	-7.96156					43.0551	75.247									24.0982	-2.08564							97.8899	154.771
	43.3449		71.0704		68.5774			145.616	-5.30119					25.6509	130.171									109.389	-0.16763							62.67	125.249
	21.548		68.9857		6.924			19.1378	6.84855					93.1702	87.3779									74.6975	11.1804							32.7187	90.7534
	40.9029		99.5308		9.54126			200.256	-1.99839					37.2274	130.603									55.7102	2.13721							65.0164	55.2859
	80.2151		103.515		35.8			-13.0161	0.501174					60.517	69.7888									22.8769	-14.2471							98.8971	54.1956
	363.941		61.4487		44.7838				-4.19745					13.716	37.7264									117.122	-7.85772							25.5951	83.5021
	31.2958		76.8673		58.5323				3.4578					67.3834	99.8958									209.452	3.4136							72.609	69.7888
	71.7292		81.9292		46.0251				37.6516					72.609	120.397									60.8362	72.0576							64.4307	130.171
	43.1069		80.0149		74.2659				7.27076					100.638	140.561									0.087861	0.667336							25.6509	105.194
	80.0453		67.7334		23.2852				-15.243					62.67	85.1131									24.6695	3.95026								293.241
	161.485				48.8974				-9.32704					64.4307	53.7023									89.3927	-0.01295								66.805
	52.371				69.4245				6.77229					91.685	60.3967									28.3068	-5.05681								161.984
	505.154				75.435									30.5206	107.975									30.7408	147.031								107.319
	46.8504				55.3259									32.7187	107.319									62.9613	28.2876								126.379
	268.953				71.5224									41.9718	97.7039									8.55206	9.52702								99.8958
	100.452				75.4656									64.3512	60.1321									47.9912	64.3782								83.1512
	49.868				60.5142									72.008	105.194									98.1809	9.91851								94.9834
	226.764				53.5519									35.9828	76.575									68.6457	35.3348								120.397
	35.725				40.1402									20.3076	66.805									62.0667	20.0412								110.813
	47.2961				67.0303									59.5063	110.813									55.9451	-2.2574								97.7039
	65.3503				43.7366									74.3927	90.7534									61.28	27.1623								37.7264
	64.2395				124.267									48.5634	161.984									37.1162	19.4837								60.3967
	27.1901				107.263									29.4924	55.2859									35.365	9.99555								96.2126
	44.8075				55.5338									226.023	94.9834									13.18	1.38261								53.7023
	35.1724													54.7422	83.5021									44.0297	69.7909								76.575
	45.816													27.1647	125.249									30.2035	26.9784
	26.2549													31.3985	51.1683									33.1636	11.0005
	43.585													52.8982	154.771									84.0009	29.1887
	388.559													29.422	111.139										0.982279
	43.5966													58.0572	47.7289										20.154
	78.2928													60.9353	96.2126										-7.79111
	69.7894													99.9674	53.6766										32.8647
	94.3226													106.563	129.13										21.0048
	123.261													75.8713	142.592
	67.4887													70.6211	91.133
	97.4426														53.3076
	189.057														48.3929
	156.218														96.6783
	75.7396														74.7568
	77.8196														64.447
	195.683														99.3983
	135.201														97.3248
	67.3396														76.6217
	98.6539														101.349
	54.5142														77.2514
	75.5806														75.7224
															102.991
															69.909
															127.564
															74.2459
															142.039
															68.9646
															85.3862
															96.2958
															192.473
															90.7694
															115.242
															80.2577
															73.102
															58.2592
															357.924
															99.9075
															75.6639
															60.9005

## Sheet: Fig 4 BDFH
Figure 4 B,D,F,H - Pf DGFA dose response curves
Atovaquone								ELQ-300									DSM-265									Oligomycin A
	Percent inhibition			Percent inhibition					Percent inhibition			Percent inhibition						Percent inhibition			Percent inhibition						Percent inhibition			Percent inhibition
Concentration (μM)	Male			Female				Concentration (μM)	Male			Female					Concentration (μM)	Male			Female					Concentration (μM)	Male			Female
	r1	r2	r3	r1	r2	r3			r1	r2	r3	r1	r2	r3				r1	r2	r3	r1	r2	r3				r1	r2	r3	r1	r2	r3
25	92.8146	91.9238	95.502	38.239	46.076	40.5765		25	93.6093	92.0889	94.3374	39.8071	53.9603	49.0931			25	-2.94702	-1.34603	9.63856	0.22738	21.9948	9.74679			25	96.2583	102.695	103.855	93.5628	120.58	93.4572
15.8114	91.8874	92.9143	95.8233	39.7758	35.1066	33.7045		15.8114	88.8411	91.9238	93.3735	27.2934	26.0226	30.3627			15.8114	-1.35762	-1.67619	-6.74699	10.4203	10.297	1.04157			15.8114	97.4503	102.943	101.606	68.9744	100.462	93.9601
10	90.9603	91.4286	92.6104	45.306	34.8924	28.5505		10	90.4305	94.7302	91.3253	38.3331	34.9352	28.8857			10	10.0331	-3.32698	4.21687	-0.180336	6.5691	7.79833			10	104.073	104.924	105.462	56.6803	79.027	76.1097
6.57933	93.0795	93.9048	89.5582	35.2909	33.2641	36.0091		6.57933	90.1656	89.9429	93.9759	33.8482	28.0794	31.0227			6.57933	6.0596	-5.80317	-6.38554	-0.148973	7.08329	7.45263			6.57933	99.4371	103.933	101.124	40.6225	65.5938	45.6047
4.32876	89.5033	91.4286	90.2008	36.3259	43.248	35.8415		4.32876	89.5033	88.4571	92.6506	39.9326	29.4934	33.8511			4.32876	6.0596	-0.685714	2.77108	0.446919	0.655921	-1.44114			4.32876	99.702	103.191	104.016	45.2329	56.3705	54.3204
2.84804	90.9603	96.546	91.1647	39.9012	37.3348	39.1099		2.84804	91.2252	90.7683	92.4096	38.9917	33.307	35.3282			2.84804	5	3.60635	2.77108	-1.08985	-3.3719	10.1239			2.84804	99.702	99.1048	95.3414	32.6251	49.9753	27.88
1.87382	91.6225	90.7683	94.2169	33.315	37.849	30.059		1.87382	93.2119	93.0794	94.6988	38.7722	36.4778	38.3137			1.87382	5.2649	-3.49206	3.61446	0.729183	4.2981	-0.938314			1.87382	99.0397	101.829	97.4297	21.0209	38.2453	29.7657
1.23285	95.3311	91.4286	84.257	27.1993	31.5501	31.9446		1.23285	89.5033	88.6222	93.253	29.5515	31.6787	37.968			1.23285	2.74834	-1.01587	9.27711	-1.62302	-0.929497	-0.78118			1.23285	92.1523	98.1143	97.1084	24.9412	28.2508	22.9775
0.811131	88.7086	90.6032	89.5582	36.3886	41.1055	21.5109		0.811131	90.298	96.3809	88.7952	31.9978	30.0504	27.0315			0.811131	3.80795	1.04762	4.69879	0.478281	3.18402	-6.97225			0.811131	86.3245	91.9238	92.1285	9.60483	23.2374	20.2957
0.53367	86.9868	92.9143	91.6466	27.5129	39.0059	17.4045		0.53367	86.457	96.0508	93.7349	25.9762	32.4928	24.2031			0.53367	3.54305	0.965079	12.0482	0.69782	1.47005	-1.94397			0.53367	72.947	85.4857	87.3092	12.9293	16.103	10.281
0.351119	89.6358	94.2349	90.2008	15.2188	26.0655	23.8993		0.351119	87.5166	89.9429	89.759	20.8954	25.1656	19.3634			0.351119	3.6755	0.965079	10.3614	-1.05849	1.98425	-2.63536			0.351119	54.6689	54.1619	61.9277	6.87627	9.61139	4.87564
0.231013	83.1457	89.6127	90.6827	15.156	13.3821	6.50983		0.231013	86.9868	90.1079	91.4458	18.9509	23.4088	13.958			0.231013	-1.22517	-1.18095	19.2771	-3.19116	-6.19994	-6.34372			0.231013	27.1192	41.1619	54.6988	1.32507	7.16899	9.02397
0.151991	64.6026	87.4667	92.2892	8.13078	4.94083	4.66613		0.151991	87.1192	90.1079	86.6265	9.38529	7.04044	17.8863			0.151991	5.2649	6.08254	2.28916	2.79912	-1.35799	0.884439			0.151991	25.6623	25.3143	34.9398	7.15854	2.21991	4.49852
0.1	65.2649	80.6984	90.3614	3.99091	15.5674	0.140672		0.1	85	85.6508	94.2169	9.25984	4.3838	-0.404058			0.1	4.07285	5.09206	18.1928	2.67367	1.47005	-6.438			0.1	13.7417	3.77143	14.3775	-3.87068	5.85138	1.85867
0.0645119	12.947	38.4381	80.8835	-1.05849	-0.329609	-0.739278		0.0645119	71.755	70.7936	85.7831	5.96676	11.0683	6.47841			0.0645119	0.629139	-0.190476	18.2329	-5.48063	-4.31458	-1.57733			0.0645119	-6.39073	3.89524	10.0402	-3.37933	2.47701	-6.77322
0.0416179	4.4702	17.9683	45.5422	5.18269	-5.5572	-1.78684		0.0416179	38.6424	35.4667	50.8434	0.258742	2.88408	-5.4952			0.0416179	4.60265	-0.685714	9.03614	-0.901678	-5.8143	-0.121218			0.0416179	5.92715	3.27619	-1.68675	-0.11761	-3.3719	-6.5218
0.0268485	-7.67108	19.9492	34.6185	0.196017	-2.12927	-2.70869		0.0268485	27.5166	20.7746	45.0602	-1.93665	2.79838	-1.24211			0.0268485	2.08609	2.78095	17.4297	-4.38294	-7.35687	-4.84571			0.0268485	3.4106	6.61905	9.39759	4.55543	0.613072	-2.70869
0.0173205	4.4702	7.56825	13.0924	-2.43845	-6.24279	0.308282		0.0173205	5.7947	12.6857	8.31325	-2.72072	-6.11424	-8.70073			0.0173205	6.19205	13.5111	3.13253	-0.493963	0.484525	-1.09545			0.0173205	3.9404	6.24762	4.41767	0.133292	5.65856	-9.03595
0.0111738	0.629139	6.90794	16.3052	11.4239	-1.05804	-9.11975		0.0111738	-0.960265	7.40317	20.9639	-1.27803	3.05547	-14.6718			0.0111738	4.4702	2.28571	12.6104	1.07417	-1.44369	2.06818			0.0111738	5.92715	9.71429	6.50602	4.30453	7.2654	0.392086
0.00720843	20.7616	14.5016	9.39759	-0.232607	-7.01407	-7.31795		0.00720843	9.63576	4.7619	5.42169	5.52768	-3.2862	-2.88677			0.00720843	6.0596	9.71429	9.87952	1.67006	-4.27173	-3.95528			0.00720843	10.298	12.9333	2.32932	2.14051	7.04044	0.769208
0.0046503	-3.07947	12.5206	15.9839	2.14051	2.49843	2.4872		0.0046503	2.92495	-0.685714	13.1325	5.18269	1.6843	3.83856			0.0046503	9.37086	6.57778	12.1285	4.55543	-0.800949	-1.28401			0.0046503	10.0331	7.98095	11.8072	2.20323	3.44111	3.78618
0.003	11.5784	10.3746	6.0241	2.10914	8.19737	5.46227		0.003	7.33996	9.71429	5.90362	4.95269	8.49731	13.078			0.003	8.57616	18.4635	3.13253	5.84131	2.84123	22.0347			0.003	10.5629	4.14286	0.401606	1.67006	5.85138	9.4849

## Sheet: Figure 5
Figure 5 - Investigating the dependency of exflagellation on human serum and glucose
Fig 5A - Serum titration with and without glucose															Fig 5B - Glucose titration
	Exflagellation (normalised to exflagellation rate of Glucose + 10% HS)															Exflagellation (normalised to exflagellation rate at 1.1mM)
	Gluc + 10% HS	Gluc + 2% HS	Gluc + 1% HS	Gluc + 0.1% HS	Gluc + 0% HS	No gluc + 10% HS	No gluc + 2% HS	No gluc + 1% HS	No gluc + 0.1% HS	No gluc + 0% HS					Glucose concentration (mM)	r1	r2	r3		Mean
	100	100	99.6689	98.6755	10.596	91.7219	89.7351	86.755	0	0					1.11	100	100	100		100
	100	98.3333	127.083	125.833	12.0833	90	115.417	0	0	0					0.56	89.7297	92	110.082		97.2707
	100	102.837	102.128	127.66	63.1206	145.39	16.3121	0	0	0					0.29	110.811	84	138.066		110.959
	100	125.366	126.829	117.561	103.902	114.146	42.9268	13.1707	0	0					0.15	87.027	40.8	120.37		82.7325
															0.08	18.9189	8	0		8.97297
Mean	100	106.634	113.927	117.432	47.4256	110.315	66.0977	24.9814	0	0					0.05	0	0	0		0
															0.03	0	0	0		0
															0	0	0	0		0
	Exflagellation (raw counts - exflagellation centres in a field)
	Gluc + 10% HS	Gluc + 2% HS	Gluc + 1% HS	Gluc + 0.1% HS	Gluc + 0% HS	No gluc + 10% HS	No gluc + 2% HS	No gluc + 1% HS	No gluc + 0.1% HS	No gluc + 0% HS
	100.667	100.667	100.333	99.3333	48	92.3333	90.3333	96	0	0
	80	79	102	101	10	72	92	0	0	0						Exflagellation (raw counts - exflagellation centres in a field)
	64	65.8156	65.3617	81.7021	40.3972	93.0497	10.4397	0	0	0					Glucose concentration (mM)	r1	r2	r3
	86	107.815	109.073	101.102	89.3561	98.1658	36.9171	11.3268	0	0					1.11	62	42	162
															0.56	55	38	178
															0.29	68	35	224
															0.15	54	17	195
															0.08	12	3	0
															0.05	0	0	0
															0.03	0	0	0
															0	0	0	0

## Sheet: Figure 6
Figure 6 - The effect of 5µM oligomycin A on male gametogenesis
		% exflagellation normalised to "Glucose control" for each replicate
		Glucose	No glucose	Glucose + OA
	rep 1	100	0	1.17647
	rep 2	100	0	6.00579
	rep 3	100	0	22.8507
	rep 4	100	0	9.6
	rep 5	100	0	13
	Mean	100	0	10.5266
		Counted exflagellation centres in a field
		Glu	No glu	Glu + OA
	rep 1	141.667	0	1.66667
	rep 2	460.667	0	27.6667
	rep 3	442	0	101
	rep 4	83.5556	0	8
	rep 5	69.4444	0	9

## Sheet: Figure 7
Figure 7 - Ratiometric measurement of cytoplasmic ATP in gametocytes using FRET-based sensor ATeam1.03YEMK
Glucose												No glucose									Glucose + OA									No glucose + OA
Time (min)	Rep 1	Rep 2	Rep 3	Rep 4	Rep 5	Rep 6	Rep 7	Rep 8	Rep 9	Mean		Time (min)	Rep 1	Rep 2	Rep 3	Rep 4	Rep 5	Rep 6	Mean		Time	Rep 1	Rep 2	Rep 3	Rep 4	Rep 5	Rep 6	Mean		Rep 1	Rep 2	Rep 3	Rep 4	Rep 5	Rep 6	Mean
3	16.6416	20.07	18.2936	19.953	17.9242	19.3675	15.825	17.5223	17.9376	18.1705		3	15.8784	17.1436	14.4433	15.8457	16.6327	16.2731	16.0361		3	14.9176	16.6239	16.1733	18.3777	17.008	25.726	18.1378		11.0974	8.42408	10.9389	16.2325	13.7243	11.984	12.0669
4	16.6025	20.9858	18.6732	20.7186	16.8987	22.0066	16.582	18.172	16.0432	18.5203		4	16.178	17.4097	15.1945	15.5561	15.8358	16.4798	16.109		4	14.9229	17.6946	16.7508	18.5866	16.6081	20.2553	17.4697		10.9261	9.02953	10.3374	13.5733	13.405	12.2046	11.5793
5	16.4063	19.473	18.2217	19.8445	17.5774	21.4254	16.4408	17.4545	15.3105	18.0171		5	15.6296	16.4613	13.4903	15.2702	17.1018	16.5089	15.7437		5	15.3294	18.3593	16.7918	18.7122	17.4462	21.1674	17.9677		9.63058	8.40355	9.87339	12.2986	12.1071	11.9959	10.7182
6	16.0943	20.297	18.5339	19.7496	17.6842	21.1441	16.2452	16.1912	15.9367	17.9862		6	16.047	16.0345	13.7318	15.0279	17.1499	16.3513	15.7237		6	15.2199	17.6411	17.5598	18.9028	16.3751	20.335	17.6723		9.39054	7.92223	9.04037	11.9985	13.2868	11.9121	10.5917
7	16.1099	21.0898	19.0026	19.9945	17.098	19.5185	15.7312	17.1992	15.6268	17.9301		7	15.1637	16.0205	13.4312	14.3772	16.4233	16.1604	15.2627		7	15.2712	18.2541	17.1176	18.2681	18.0952	19.6786	17.7808		9.03258	8.19178	8.98669	11.7164	13.4293	12.3256	10.6137
8	16.749	20.1409	18.4862	19.3652	17.0092	20.3134	15.8683	17.8199	15.4086	17.9067		8	15.3458	15.7944	13.3588	15.2996	17.3395	16.025	15.5272		8	14.9213	18.5719	17.3555	18.8152	15.8267	19.7162	17.5345		8.78042	8.18997	9.35044	11.6015	12.6918	11.5756	10.365
9	16.1293	20.2583	19.1252	19.673	17.4809	20.2425	15.5113	17.8356	16.3633	18.0688		9	14.7664	15.4393	13.1702	13.7226	15.0329	16.0205	14.692		9	15.1793	18.4327	16.9926	18.3633	17.3756	20.6936	17.8395		8.74419	8.03093	8.92223	11.2863	12.2575	10.8068	10.008
10	15.9179	20.1591	18.9547	19.771	16.7797	20.1268	15.7662	19.3677	15.9622	18.0895		10	14.9509	15.0368	12.9775	13.8193	15.9195	15.9036	14.7679		10	15.2092	18.5042	18.0782	18.6298	17.2207	20.9888	18.1052		8.46909	8.1207	8.9782	11.1455	11.1552	10.8862	9.79248
11	16.2122	19.6832	18.8607	20.0326	16.3989	20.0355	16.224	17.5073	16.3742	17.9254		11	14.0546	14.7915	12.9155	13.6865	15.6343	15.5899	14.4454		11	14.6766	18.343	17.6256	18.5649	16.5616	21.2009	17.8288		8.34505	8.03703	8.86998	11.0996	11.3172	11.0376	9.78442
12	16.1784	20.0634	18.802	19.6174	16.6899	20.281	15.5375	17.3497	16.1025	17.8469		12	13.7069	14.4662	12.752	13.508	14.3572	15.454	14.0407		12	14.4428	17.8817	17.5576	18.3049	16.7664	20.5719	17.5876		8.19362	8.08935	8.74136	11.139	11.1119	10.6166	9.64863
13	16.0413	19.6144	18.5768	19.4255	18.746	20.264	15.6412	18.0029	16.0499	18.0402		13	13.8928	14.2476	12.7627	13.0994	14.5771	15.3476	13.9879		13	14.8147	18.5507	17.9103	18.3259	16.759	20.8235	17.864		9.56389	7.79819	8.62591	10.7847	11.5108	10.5371	9.80343
14	16.115	19.486	18.4411	19.3472	16.3697	19.9492	16.3975	17.4637	16.1124	17.7424		14	13.713	14.1807	13.5979	13.0306	14.9936	15.566	14.1803		14	14.6053	17.7223	17.9072	18.1842	15.8218	20.5187	17.4599		8.69755	7.87525	8.38292	12.0418	11.5391	10.2633	9.79999
15	16.0771	19.7833	18.3711	19.9489	16.3119	20.0761	15.7351	16.6873	15.983	17.6638		15	14.0219	13.8027	12.3853	12.8017	15.032	15.615	13.9431		15	14.7464	18.4216	17.8209	18.1295	15.813	20.3667	17.5497		7.93698	7.63752	8.33643	10.6454	9.99071	10.2281	9.1292
16	15.9346	19.271	18.8024	20.2743	16.5856	19.8013	16.1006	17.4813	15.8201	17.7857		16	12.6856	13.4182	12.3341	12.3849	14.833	15.2617	13.4862		16	15.1536	18.2767	17.4723	17.8571	15.826	20.3313	17.4862		7.90644	7.70797	8.26026	11.7533	10.0126	9.93043	9.26183
17	16.0829	19.5902	18.7792	19.36	16.1221	19.7005	15.3425	17.3482	16.3595	17.6317		17	12.6776	13.3234	11.9575	12.4873	14.3949	15.7876	13.4381		17	14.7024	18.2499	17.437	17.7768	16.6507	21.399	17.7027		7.36524	7.588	8.23153	11.4434	9.78126	10.1157	9.08753
18	16.0853	19.3744	18.6379	17.8258	15.8878	19.7388	15.2047	17.3944	16.2424	17.3768		18	13.091	14.5026	11.8886	12.1675	13.0216	15.5624	13.3723		18	14.6483	17.9157	17.2987	17.7891	15.7863	20.7379	17.3627		7.78097	7.61261	8.06549	10.0743	9.7184	9.72211	8.82898
19	16.1727	19.1511	18.3741	17.7071	15.9446	19.6823	15.1003	17.3428	16.3551	17.3145		19	12.4742	12.6308	11.6027	12.0682	16.9741	15.6113	13.5602		19	14.8418	17.8044	17.6229	17.8007	15.3039	22.1708	17.5908		7.71301	7.59652	7.87316	9.83125	9.71297	9.47495	8.70031
20	15.8757	19.3083	18.5175	17.9454	16.4697	19.7782	15.0427	17.2052	16.1792	17.3691		20	12.7833	12.3444	11.0683	11.7227	16.7028	15.2342	13.3093		20	12.2701	17.7253	17.1173	17.6785	15.6331	21.3172	16.9569		7.6624	7.57168	7.93447	9.64809	9.52033	9.04018	8.56286
21	16.6035	19.4079	18.4512	17.997	16.3219	19.9282	15.1237	17.2673	16.3895	17.4989		21	12.7023	11.9291	11.0413	12.5797	16.8557	15.5784	13.4478		21	14.3764	18.0678	17.106	17.6904	15.415	21.22	17.3126		7.6008	7.51248	7.71077	10.1428	9.64256	9.00793	8.60289
22	15.8464	19.153	18.4793	17.837	15.4315	19.6648	15.3689	17.2015	16.1366	17.2355		22	12.3874	11.6812	10.6985	10.4089	15.8659	15.4698	12.7519		22	14.5116	17.9338	17.0535	17.5982	15.5899	20.9986	17.2809		7.58528	7.52425	7.7195	9.36393	9.65608	8.93486	8.46398
23	15.9477	19.1625	18.1097	18.6117	15.6439	19.5607	15.2378	17.2218	15.8004	17.2551		23	12.3658	10.3064	10.7362	11.3515	17.3269	15.5289	12.9359		23	15.8851	17.9779	17.1706	17.5409	15.3076	20.8559	17.4563		7.54599	7.52547	7.89709	10.0937	9.51997	8.64417	8.53774
	2 hr NO GLUCOSE control
		Rep 1	Rep 2	Rep 3	Mean
		9.92737	9.7594	9.61449	9.76708

## Sheet: Sup Figure 5
Supplementary Figure 5 - Gametocyte mitochondrial activity recorded with decreasing concentrations of MitoTracker after 25 min incubation
Mitotracker concentration (nM)	200	100	25	12.5
	Mitochondrial activity (arbitary units)
	544.788	249.852	136.941	132.757
	761.695	284.444	185.117	154.395
	511.144	180.908	117.521	160.089
	666.091	287.255	168.36	179.488
	427.594	311.912	199.397	160.316
	779.277	297.868	261.666	151.998
	632.458	253.754	126.139	159.056
	424.033	207.713	135.114	126.123
	487.802	299.476	237.577	132.8
	630.06	139.534	181.748	148.983
	353.779	262.829	210.645	140.321
	387.909	383.379	158.941	171.386
	328.671	252.277	195.758	126.753
	611.041	270.805	140.454	138.13
	445.378	457.103	187.662	137.071
	480.716	347.606	266.332	153.554
	787.799	463.141	225.191	139.345
	490.59	288.04	197.721	119.074
	563.955	295.099	250.75	234.02
	469.982	334.92	209.436	191.309
	535.32	306.24	251.635	191.171
	387.295	393.352	170.132	205.871
	615.93	411.986	172.715	206.046
	409.096	344.256	243.948	205.206
	288.791	424.527	246.898	183.937
	726.669	249.864	189.061	223.317
	318.008	578.935	250.751	257.568
		286.341	224.578	204.438
			202.299	222.584
			134.273	237.012
			464.16	248.24
				211.04
				283.029
				217.354
				221.668
				186.554
				135.621
				127.416
Mean	520.958	316.551	204.61	179.606
